# Supplementary material for: Health access and prevention under Arkansas' market-based Medicaid expansion
Source: Health Aff Sch. 2026 Feb 25;4(3):qxag045. doi: 10.1093/haschl/qxag045 (PMC13008014; doi:10.1093/haschl/qxag045)
Supplement: qxag045_Supplementary_Data [file qxag045_supplementary_data.zip]

Archive with 2 entries (2 files):
- AR Medicaid Expansion Appendix 2026 02 02.docx
- coi_disclosure combined.pdf
